# Supplementary material for: Bioassay Analysis and Molecular Docking Study Revealed the Potential Medicinal Activities of Active Compounds Polygonumins B, C and D from Polygonum minus (Persicaria minor)
Source: Plants (Basel). 2022 Dec 22;12(1):59. doi: 10.3390/plants12010059 (PMC9823858; doi:10.3390/plants12010059)
Supplement: Supplementary file 1 [file plants-12-00059-s001.zip]

Archive with 8 entries (8 files):
- Figure S4 1H,13C, HMBC, COSY and HSQC of  polygonumins D.pdf
- Figure S5 Hydrophobicity surfaceview of polygonumins derivatives with proteins.pdf
- Figure S6 Two dimensional illustration showing the interaction of BChE protein.pdf
- Figure S7 Two dimensional illustration showing the interaction of AChE.pdf
- Table S1 NMR data of Polygonumins Derivatives .pdf
- Figure S1 1H, 13C, HMBC, COSY and HSQC of polygonumins A.pdf
- Figure S2 1H, 13C, HMBC, COSY and HSQC of Polygonumins B.pdf
- Figure S3 1H,13C, HMBC, COSY and HSQC of Polygonumins C.pdf
